# Supplementary material for: Comparative Outcomes of Meropenem–Vaborbactam vs. Ceftazidime–Avibactam Among Adults Hospitalized with an Infectious Syndrome in the US, 2019–2021
Source: Antibiotics (Basel). 2025 Jan 3;14(1):29. doi: 10.3390/antibiotics14010029 (PMC11762528; doi:10.3390/antibiotics14010029)
Supplement: Supplementary file 1 [file antibiotics-14-00029-s001.zip]

Archive with 8 entries (8 files):
- Supplemental Table S1.pdf
- Supplemental Table S2.pdf
- Supplemental Table S3.pdf
- Supplemental Table S4.pdf
- Supplemental Table S5.pdf
- Supplemental Table S6.pdf
- Supplemental Table S7.pdf
- Supplemental Table S8.pdf
